# Supplementary material for: Effects of Statin Combinations on Zika Virus Infection in Vero Cells
Source: Pharmaceutics. 2022 Dec 23;15(1):50. doi: 10.3390/pharmaceutics15010050 (PMC9864436; doi:10.3390/pharmaceutics15010050)
Supplement: Supplementary file 1 [file pharmaceutics-15-00050-s001.zip]

Archive with 1 entries (1 files):
- pharmaceutics-2034396-supplementary.pdf
